# Supplementary material for: Scaling Up TB Screening and TB Preventive Treatment Globally: Key Actions and Healthcare Service Costs
Source: Trop Med Infect Dis. 2023 Apr 1;8(4):214. doi: 10.3390/tropicalmed8040214 (PMC10144108; doi:10.3390/tropicalmed8040214)
Supplement: Supplementary file 1 [file tropicalmed-08-00214-s001.zip]

Archive with 2 entries (2 files):
- 5.1_Supplementary_file_S1_algorithms_Services_costing.pptx
- 5.2_Supplementary_file_Table_S1_UNHLM_manuscript.xlsx
