# Supplementary material for: Scaling Up TB Screening and TB Preventive Treatment Globally: Key Actions and Healthcare Service Costs
Source: Trop Med Infect Dis. 2023 Apr 1;8(4):214. doi: 10.3390/tropicalmed8040214 (PMC10144108; doi:10.3390/tropicalmed8040214)
Supplement: Supplementary file 1 [file tropicalmed-08-00214-s001.zip › 5.2_Supplementary_file_Table_S1_UNHLM_manuscript.xlsx]

## Sheet: Supplementary_Table S1
33 High burden countries	Total Population (2020)	Estimated TB incident cases (2020)	Estimated TB incidence rate	GDP Percap_PPP (2020)	GDP_Percap_Nominal (2020)	World Bank Classification (2021)
Angola	32866268	115000	350	6445.43	1776.17	Lower middle income country
Bangladesh	164689383	360000	218	5138.65	1961.61	Lower middle income country
Brazil	212559409	96000	45	14835.4	6796.84	Upper middle income country
Cambodia	16718971	46000	274	4421.48	1543.67	Lower middle income country
Central African RepubLow income country	4829764	26000	540	987.645	492.796	Low income country
China	1439323774	842000	59	17210.8	10434.8	Upper middle income country
Congo	5518092	21000	379	3622.32	1846.13	Lower middle income country
Democratic People's RepubLow income country of Korea	25778815	135000	523	NA	NA	Low income country
Democratic RepubLow income country of the Congo	89561404	286000	319	1141.82	543.95	Low income country
Ethiopia	114963583	151000	132	2422.81	936.34	Low income country
Gabon	2225728	12000	527	15106.4	6881.72	Upper middle income country
India	1380004385	2590000	188	6503.95	1927.71	Lower middle income country
Indonesia	273523621	824000	301	12072.7	3869.59	Lower middle income country
Kenya	53771300	139000	259	4577.91	1878.58	Lower middle income country
Lesotho	2142252	14000	650	2444.08	875.353	Lower middle income country
Liberia	5057677	16000	314	1468.36	632.936	Low income country
Mongolia	3278292	14000	437	12366.9	4060.95	Lower middle income country
Mozambique	31255435	115000	368	1297.4	448.544	Low income country
Myanmar	54409794	167000	308	5123.83	1467.6	Lower middle income country
Namibia	2540916	12000	460	9298.09	4179.28	Upper middle income country
Nigeria	206139587	452000	219	5186.41	2097.09	Lower middle income country
Pakistan	220892331	573000	259	4812.89	1188.86	Lower middle income country
Papua New Guinea	8947027	39000	441	4286.63	2757.22	Lower middle income country
Philippines	109581085	591000	539	8389.85	3298.83	Lower middle income country
Russian Federation	145934460	68000	46	29812.2	10126.7	Upper middle income country
Sierra Leone	7976985	24000	298	1727.1	509.377	Low income country
South Africa	59308690	328000	554	13360.6	5655.87	Upper middle income country
Thailand	69799978	105000	150	18232.8	7186.87	Upper middle income country
Uganda	45741000	90000	196	2294.34	822.028	Low income country
United RepubLow income country of Tanzania	59734213	133000	222	2779.91	1076.47	Lower middle income country
Viet Nam	97338583	172000	176	8650.13	2785.72	Lower middle income country
Zambia	18383956	59000	319	3457.61	985.132	Lower middle income country
Zimbabwe	14862927	29000	193	3537.35	1214.51	Lower middle income country
Grand Total	4979659685	8644000	173.586
